# Supplementary material for: Psychometric assessments of Persian translations of three measures of conspiracist beliefs
Source: PLoS One. 2019 Apr 18;14(4):e0215202. doi: 10.1371/journal.pone.0215202 (PMC6472751; doi:10.1371/journal.pone.0215202)
Supplement: S1 Data — (ZIP) [file pone.0215202.s001.zip]

Archive with 3 entries (2 files):
- CT_PLOS_ONE_2.sav
- __MACOSX/
- __MACOSX/._CT_PLOS_ONE_2.sav
